# Supplementary material for: A Multi-Serotype Approach Clarifies the Catabolite Control Protein A Regulon in the Major Human Pathogen Group A Streptococcus
Source: Sci Rep. 2016 Sep 1;6:32442. doi: 10.1038/srep32442 (PMC5007534; doi:10.1038/srep32442)
Supplement: Supplementary Table S1 [file srep32442-s2.xls]

## Sheet: Table S1
MGAS 2221 ORF	Log fold change1	MGAS10870 ORF	Log fold change	MGAS 6180 ORF	Log fold change	Gene name	Gene product
Carbohydrate transport and metabolism
M5005_Spy_0149	1.91619	SpyM3_0136	1.11199	M28_Spy0147	1.40467		PTS system 3-keto-L-gulonate specific transporter subunit IIB
M5005_Spy_0150	2.09139	SpyM3_0137	1.34665	M28_Spy0148	1.647		PTS system 3-keto-L-gulonate specific transporter subunit IIA
M5005_Spy_0151	1.35323	SpyM3_0138	1.18606	M28_Spy0149	1.45101	ulaD	3-keto-L-gulonate-6-phosphate decarboxylase
M5005_Spy_0152	2.15349	SpyM3_0139	1.08826	M28_Spy0150	1.30714		L-xylulose 5-phosphate 3-epimerase
M5005_Spy_0212	4.86225	SpyM3_0179	5.66296	M28_Spy0206	5.38898	-	N-acetylmannosamine-6-phosphate 2-epimerase
M5005_Spy_0213	4.74505	SpyM3_0180	5.86286	M28_Spy0207	5.93328		N-acetylneuraminate-binding protein
M5005_Spy_0214	5.29955	SpyM3_0182	5.0962	M28_Spy0208	4.84907		N-acetylneuraminate transport system permease protein
M5005_Spy_0215	4.56873	SpyM3_0183	4.96727	M28_Spy0209	4.59657		N-acetylneuraminate transport system permease protein
M5005_Spy_0217	4.05744	SpyM3_0185	3.84929	M28_Spy0211	3.68116	nanH	N-acetylneuraminate lyase
M5005_Spy_0218	3.76852	SpyM3_0186	3.23543	M28_Spy0212	3.01595		N-acetylmannosamine kinase
M5005_Spy_0361	4.63622	SpyM3_0311	4.87559	M28_Spy0350	4.62788	glpT	glycerol-3-phosphate transporter
M5005_Spy_0475	6.2178	SpyM3_0404	6.21934	M28_Spy0456	5.45993		PTS system beta-glucoside-specific transporter subunit IIABC
M5005_Spy_0476	6.07247	SpyM3_0405	5.74242	M28_Spy0457	5.24988	bglA.1	6-phospho-beta-glucosidase
M5005_Spy_0505	2.77816	SpyM3_0430	1.56903	M28_Spy0484	3.17601	ppc	phosphoenolpyruvate carboxylase
M5005_Spy_0519	2.05982	SpyM3_0443	1.91415	M28_Spy0498	2.72644	agaD	PTS system N-acetylgalactosamine-specific transporter subunit IID
M5005_Spy_0520	2.14134	SpyM3_0444	1.70429	M28_Spy0499	2.91498	agaW	PTS system N-acetylgalactosamine-specific transporter subunit IIC
M5005_Spy_0521	2.0608	SpyM3_0445	1.96808	M28_Spy0500	3.15207	agaV	PTS system N-acetylgalactosamine-specific transporter subunit IIB
M5005_Spy_0522	2.34572	SpyM3_0446	1.54369	M28_Spy0501	2.82258	ugl	unsaturated glucuronyl hydrolase
M5005_Spy_0696	1.34643	SpyM3_0609	1.36804	M28_Spy0676	1.01622	deoB	phosphopentomutase
M5005_Spy_0780	5.07363	SpyM3_0741	2.4683	M28_Spy0757	5.53473	-	PTS system mannose/fructose family transporter subunit IIA
M5005_Spy_0781	5.38246	SpyM3_0742	2.50212	M28_Spy0758	6.08408		PTS system mannose/fructose transporter subunit IIB
M5005_Spy_0782	5.33565	SpyM3_0743	2.52752	M28_Spy0759	5.91953		PTS system mannose/fructose family transporter subunit IIC
M5005_Spy_0783	5.21835	SpyM3_0744	2.5518	M28_Spy0760	5.90083		PTS system mannose/fructose family transporter subunit IID
M5005_Spy_0790	3.14997	SpyM3_0748	2.87939	M28_Spy0764	4.39544	-	succinic semialdehyde dehydrogenase
M5005_Spy_0851	2.54184	SpyM3_0787	2.15623	M28_Spy0826	2.61734	eutD	phosphotransacetylase
M5005_Spy_0909	1.84276	SpyM3_0836	2.02633	M28_Spy0882	3.52374	oadA	oxaloacetate decarboxylase subunit alpha
M5005_Spy_0938	1.61653	SpyM3_0864	2.04258	M28_Spy0910	1.74825	pgmA	phosphoglucomutase
M5005_Spy_0988	-1.86578	SpyM3_0912	-1.62012	M28_Spy0960	-1.53091	pyk	pyruvate kinase
M5005_Spy_0989	-1.66956	SpyM3_0913	-1.51963	M28_Spy0961	-1.50066		6-phosphofructokinase
M5005_Spy_1079	3.54449	SpyM3_1000	2.84884	M28_Spy1060	1.56525		PTS system transporter subunit IIC
M5005_Spy_1081	3.79398	SpyM3_1002	2.91282	M28_Spy1062	1.47497		PTS system cellobiose-specific transporter subunit IIA
M5005_Spy_1081	3.79398	SpyM3_1002	2.91282	M28_Spy1062	1.47497		PTS system cellobiose-specific transporter subunit IIA
M5005_Spy_1082	3.72544	SpyM3_1003	2.97637	M28_Spy1063	1.79331		PTS system cellobiose-specific transporter subunit IIB
M5005_Spy_1082	3.72544	SpyM3_1003	2.97637	M28_Spy1063	1.79331		PTS system cellobiose-specific transporter subunit IIB
M5005_Spy_1085	3.31092	SpyM3_1007	2.44797	M28_Spy1066	2.59236	bglA.2	beta-glucosidase
M5005_Spy_1235	2.45848	SpyM3_1158	2.45568	M28_Spy1174	1.99598	-	phosphomannomutase
M5005_Spy_1304	1.97677	SpyM3_1285	2.39522	M28_Spy1345	1.90031		beta-galactosidase
M5005_Spy_1308	3.41673	SpyM3_1289	2.61063	M28_Spy1349	3.60308		Putative sugar ABC transporter substrate binding protein
M5005_Spy_1309	3.05431	SpyM3_1290	2.4008	M28_Spy1350	3.52177		sugar ABC transporter permease protein
M5005_Spy_1310	3.23589	SpyM3_1291	2.28901	M28_Spy1351	3.64249	-	sugar ABC transporter substrate binding protein
M5005_Spy_1313	1.31332	SpyM3_1293	1.43623	M28_Spy1354	1.49838		beta-glucosidase
M5005_Spy_1314	1.45391	SpyM3_1294	1.43913	M28_Spy1355	1.41657	hyl	hyaluronidase/hyaluronoglucosaminidase
M5005_Spy_1376	5.1841	SpyM3_1463	4.71808	M28_Spy1419	5.13476	tal	translaldolase
M5005_Spy_1379	5.66225	SpyM3_1466	3.16837	M28_Spy1422	4.80971	glpF.1	glycerol uptake facilitator
M5005_Spy_1395	2.02726	SpyM3_1482	2.10067	M28_Spy1438	2.62132	lacD.1	tagatose 1,6-diphosphate aldolase
M5005_Spy_1397	2.36321	SpyM3_1484	2.44349	M28_Spy1440	3.05225	lacB.1	galactose-6-phosphate isomerase subunit LacB
M5005_Spy_1398	2.4277	SpyM3_1485	2.52433	M28_Spy1441	3.09601	lacA.1	galactose-6-phosphate isomerase subunit LacA
M5005_Spy_1399	3.6372	SpyM3_1486	3.18149	M28_Spy1442	3.52527		PTS system galactose-specific transporter subunit IIC
M5005_Spy_1400	4.07209	SpyM3_1487	3.60114	M28_Spy1443	4.02167		PTS system galactose-specific transporter subunit IIB
M5005_Spy_1401	3.58379	SpyM3_1488	3.3006	M28_Spy1444	4.12215	-	PTS system galactose-specific transporter subunit IIA
M5005_Spy_1480	1.00196	SpyM3_1512	2.35719	M28_Spy1469	1.50771	manM	PTS system mannose-specific transporter subunit IIC
M5005_Spy_1481	1.12367	SpyM3_1513	2.42607	M28_Spy1470	1.60108	manN	PTS system mannose-specific transporter subunit IID
M5005_Spy_1585	1.71087	SpyM3_1611	1.48891	M28_Spy1578	1.3056	deoC	deoxyribose-phosphate aldolase
M5005_Spy_1607	-1.87262	SpyM3_1630	-1.22511	M28_Spy1597	-1.41702	fba	fructose-bisphosphate aldolase
M5005_Spy_1661	4.70264	SpyM3_1677	4.17532	M28_Spy1649	3.50211		translaldolase
M5005_Spy_1662	4.45448	SpyM3_1678	4.33929	M28_Spy1650	3.3686	ulaA	PTS system ascorbate-specific transporter subunit IIC
M5005_Spy_1663	4.755	SpyM3_1679	4.09881	M28_Spy1651	3.55432		PTS system transporter subunit IIB
M5005_Spy_1682	2.09562	SpyM3_1696	1.08844	M28_Spy1670	1.2363	msmK	sugar ABC transporter ATP-binding protein
M5005_Spy_1744	6.0288	SpyM3_1750	4.02487	M28_Spy1731	3.27219		PTS system cellobiose-specific transporter subunit IIC
M5005_Spy_1745	6.04252	SpyM3_1751	4.67198	M28_Spy1732	3.38814		PTS system cellobiose-specific transporter subunit IIB
M5005_Spy_1746	6.01492	SpyM3_1752	4.7132	M28_Spy1733	4.13399	-	dipeptidase/PTS system cellobiose-specific transporter subunit IIA
M5005_Spy_1772	4.14621	SpyM3_1774	7.18398	M28_Spy1756	4.51588	-	PTS system transporter protein II
M5005_Spy_1083	3.9812	SpyM3_1004	2.97299	M28_Spy1064	1.75625		PTS system, mannitol (cryptic)-specific IIA component
M5005_Spy_0903	1.62324	SpyM3_0831	1.88934	M28_Spy0876	3.35875		oxaloacetate decarboxylase beta subunit
amino acid metabolism
M5005_Spy_1758	3.67651	SpyM3_1763	3.93489	M28_Spy1744	4.07774	-	glutamate formiminotransferase
M5005_Spy_0982	-1.73838	SpyM3_0906	-1.54568	M28_Spy0954	-1.21204		histidine-binding protein
M5005_Spy_0983	-1.70269	SpyM3_0907	-1.63029	M28_Spy0955	-1.46446		histidine transport ATP-binding protein
M5005_Spy_0984	-1.91746	SpyM3_0908	-1.6776	M28_Spy0956	-1.40217		histidine transporter permease
M5005_Spy_0931	1.63359	SpyM3_0857	1.39482	M28_Spy0903	1.23946		glycine cleavage system H protein
M5005_Spy_1777	3.39268	SpyM3_1779	7.10419	M28_Spy1761	4.70564	hutH	histidine ammonia-lyase
M5005_Spy_1770	2.16586	SpyM3_1772	4.0578	M28_Spy1754	2.59758	hutI	imidazolonepropionase
M5005_Spy_1771	4.25712	SpyM3_1773	5.65237	M28_Spy1755	4.00101	hutU	urocanate hydratase
M5005_Spy_1775	3.6375	SpyM3_1777	7.31172	M28_Spy1759	4.46429		hypothetical protein/hutD family protein (BLAST)
M5005_Spy_1776	3.69596	SpyM3_1778	6.934	M28_Spy1760	4.72175		cationic amino acid transporter protein
M5005_Spy_1270	9.10927	SpyM3_1191	6.52802	M28_Spy1208	7.60444	arcC	carbamate kinase
M5005_Spy_1273	9.1636	SpyM3_1194	6.50535	M28_Spy1211	7.72981	arcB	ornithine carbamoyltransferase
M5005_Spy_1275	9.32045	SpyM3_1196	6.46261	M28_Spy1213	7.66259	arcA	arginine deiminase
M5005_Spy_1272	9.00858	SpyM3_1193	6.50285	M28_Spy1210	7.60933		arginine/ornithine antiporter
M5005_Spy_1773	4.60776	SpyM3_1775	7.24343	M28_Spy1757	4.76488		formiminotetrahydrofolate cyclodeaminase
M5005_Spy_1774	3.18274	SpyM3_1776	7.14364	M28_Spy1758	4.61052	fhs.2	formate--tetrahydrofolate ligase
M5005_Spy_0834	4.23035	SpyM3_0772	3.68532	M28_Spy0811	3.14863	-	zinc-containing alcohol dehydrogenase
M5005_Spy_1274	9.52144	SpyM3_1195	6.37559	M28_Spy1212	7.49073		acetyltransferase
Nucleotice transport and metabolism
M5005_Spy_0678	1.5232	SpyM3_0591	1.40514	M28_Spy0658	1.78608	-	5'-nucleotidase
M5005_Spy_0695	1.01464	SpyM3_0608	1.45926	M28_Spy0675	1.14705	rpiA	ribose-5-phosphate isomerase A
M5005_Spy_0698	1.19074	SpyM3_0611	1.44731	M28_Spy0678	1.27592	punA	purine nucleoside phosphorylase
M5005_Spy_0699	1.27573	SpyM3_0612	1.42036	M28_Spy0679	1.21147	deoD2	Putative purine nucleoside phosphorylase
M5005_Spy_0858	-4.37877	SpyM3_0794	-4.03379	M28_Spy0832	-2.42699	xpt	xanthine phosphoribosyltransferase
M5005_Spy_0859	-4.58555	SpyM3_0795	-3.80237	M28_Spy0833	-2.53258		purine (xanthine) permease
M5005_Spy_1477	-2.48377	SpyM3_1509	-2.00639	M28_Spy1466	-2.12737		guanine permease
M5005_Spy_1586	1.55981	SpyM3_1612	1.58808	M28_Spy1579	1.35985	nupC	Putative nucleoside transporter
M5005_Spy_1587	2.53346	SpyM3_1613	2.12099	M28_Spy1580	1.59126	udp	uridine phosphorylase
Lipid metabolism
M5005_Spy_0116	6.0685	SpyM3_0106	2.73305	M28_Spy0115	4.2215	atoE	short-chain fatty acids transporter
M5005_Spy_0928	1.91292	SpyM3_0854	1.4555	M28_Spy0900	1.31521	lplA	lipoate-protein ligase
M5005_Spy_0902	1.69583	SpyM3_0830	2.00642	M28_Spy0875	2.89261		acetyl-CoA carboxylase biotin carboxyl carrier protein subunit
Multiple metabolic pathways
M5005_Spy_0852	2.27181	SpyM3_0788	2.21655	M28_Spy0827	2.48509		short chain dehydrogenase/reductase
M5005_Spy_1387	2.04619	SpyM3_1474	2.16565	M28_Spy1430	2.06528	-	reductase/dehydrogenase aldo/keto reductase family protein
Energy production and conversion
M5005_Spy_0126	4.20914	SpyM3_0115	4.95595	M28_Spy0124	7.60858	ntpI	V-type ATP synthase subunit I
M5005_Spy_0127	4.3136	SpyM3_0116	4.93758	M28_Spy0125	7.63087	ntpK	V-type ATP synthase subunit K
M5005_Spy_0128	4.4749	SpyM3_0117	5.04448	M28_Spy0126	7.63146	ntpE	V-type Na+ -ATPase subunit E
M5005_Spy_0129	4.50418	SpyM3_0118	4.92517	M28_Spy0127	7.61741	ntpC	V-type Na+ -ATPase subunit C
M5005_Spy_0130	4.58592	SpyM3_0119	4.96358	M28_Spy0128	7.65152	ntpG	V-type ATP synthase subunit F
M5005_Spy_0131	4.42864	SpyM3_0120	4.89847	M28_Spy0129	7.37536	ntpA	V-type ATP synthase subunit A
M5005_Spy_0132	4.65689	SpyM3_0121	4.81788	M28_Spy0130	7.37272	ntpB	V-type ATP synthase subunit B
M5005_Spy_0133	4.76066	SpyM3_0122	4.89073	M28_Spy0131	7.36758	ntpD	V-type ATP synthase subunit D
M5005_Spy_0040	7.26532	SpyM3_0037	6.16999	M28_Spy0040	5.57551	adh1	alcohol dehydrogenase
M5005_Spy_0094	1.26765	SpyM3_0086	1.74102	M28_Spy0092	1.84696	ackA	acetate kinase
M5005_Spy_1380	5.49141	SpyM3_1467	2.90771	M28_Spy1423	5.31221	glpO	alpha-glycerophosphate oxidase
M5005_Spy_1381	5.24266	SpyM3_1468	2.7552	M28_Spy1424	5.80305	glpK	glycerol kinase
M5005_Spy_0039	4.37081	SpyM3_0036	3.88975	M28_Spy0039	1.28453	adh2	bifunctional acetaldehyde-CoA/alcohol dehydrogenase
M5005_Spy_0340	7.639	SpyM3_0297	5.35204	M28_Spy0328	7.38361	lctO	L-lactate oxidase
M5005_Spy_0933	1.57632	SpyM3_0859	1.4816	M28_Spy0905	1.42587		trimethylamine dehydrogenase
Virulence
M5005_Spy_0562	4.28001	SpyM3_0480	5.53623	M28_Spy0540	3.41436	sagA	streptolysin S associated protein
M5005_Spy_0563	4.86266	SpyM3_0481	5.27131	M28_Spy0541	3.90784	sagB	streptolysin S associated protein
M5005_Spy_0564	5.11167	SpyM3_0482	5.0771	M28_Spy0542	3.92465	sagC	streptolysin S associated protein
M5005_Spy_0565	4.77255	SpyM3_0483	4.98586	M28_Spy0543	3.86827		streptolysin associated protein sagD (BLAST)
M5005_Spy_0566	4.51682	SpyM3_0484	4.79396	M28_Spy0544	3.67282		streptolysin associated protein sagE (BLAST)
M5005_Spy_0567	4.30031	SpyM3_0485	4.61286	M28_Spy0545	3.58875		streptolysin associated protein SagF(BLAST)
M5005_Spy_0568	4.53439	SpyM3_0486	4.60374	M28_Spy0546	3.5703		ABC transporter ATP-binding protein
M5005_Spy_0569	4.74245	SpyM3_0487	4.52766	M28_Spy0547	3.51845	sagH	ABC transporter (ATP-binding protein)
M5005_Spy_0570	4.62241	SpyM3_0488	4.43831	M28_Spy0548	3.46069		ABC transporter ATP-binding protein
M5005_Spy_1540	1.17834	SpyM3_1568	-1.12642	M28_Spy1527	2.19097	ndoS	secreted endoglycosidase
Gene regulation
M5005_Spy_0784	2.75358	SpyM3_0745	1.19605	M28_Spy0761	1.43186		two-component sensor histidine kinase
M5005_Spy_0785	2.68336	SpyM3_0746	1.14789	M28_Spy0762	1.43818		two-component response regulator
M5005_Spy_0124	-1.74302	SpyM3_0113	1.28627	M28_Spy0122	2.60054		Putative regulatory protein
M5005_Spy_0117	6.04357	SpyM3_0107	3.16269	M28_Spy0116	4.87326	-	transcriptional regulator
M5005_Spy_0474	7.03237	SpyM3_0403	6.72677	M28_Spy0455	5.9727	licT	transcription antiterminator
M5005_Spy_1779	5.42351	SpyM3_1781	6.19175	M28_Spy1763	5.66815		regulatory protein/LuxR family transcriptional regulator (BLAST)
M5005_Spy_1277	2.80183	SpyM3_1198	2.58792	M28_Spy1215	2.70396		putative arginine repressor
M5005_Spy_1664	4.5002	SpyM3_1680	4.2657	M28_Spy1652	3.32506	-	transcriptional regulator
M5005_Spy_1315	1.382	SpyM3_1295	1.55894	M28_Spy1356	1.47097	-	transcription regulator (LacI family)
M5005_Spy_1276	2.30963	SpyM3_1197	2.61939	M28_Spy1214	2.32908		CRP/FNR transcriptional regulator
M5005_Spy_1305	1.75465	SpyM3_1286	2.5702	M28_Spy1346	2.0456		two-component sensor response regulator
M5005_Spy_1306	1.77839	SpyM3_1287	2.4435	M28_Spy1347	2.13763		Putative two-component sensor histidine kinase
M5005_Spy_1377	5.59221	SpyM3_1464	5.08879	M28_Spy1420	5.75951		trans-acting positive regulator
M5005_Spy_1760	3.35969	SpyM3_1764	3.62738	M28_Spy1746	3.68598		MutR family transcriptional regulator
Coenzyme biosynthesis
M5005_Spy_0945	2.0974	SpyM3_0871	1.15629	M28_Spy0917	1.25752	coaA	pantothenate kinase
M5005_Spy_0905	1.83584	SpyM3_0832	1.85883	M28_Spy0878	3.36396	citD	citrate lyase subunit gamma
M5005_Spy_0906	1.49875	SpyM3_0833	1.90756	M28_Spy0879	3.28877	citE	citrate lyase beta subunit
M5005_Spy_0907	1.58774	SpyM3_0834	2.0151	M28_Spy0880	3.45762	citF	citrate lyase alpha subunit
M5005_Spy_0908	1.6875	SpyM3_0835	1.97228	M28_Spy0881	3.48317	citX	2'-(5''-triphosphoribosyl)-3'-dephospho-CoA:apo-citrate lyase (EC:2.7.7.61)
Oxidative stress
M5005_Spy_1768	1.89487	SpyM3_1770	2.2795	M28_Spy1752	2.48738	ahpC	alkyl hydroperoxidase
M5005_Spy_1378	5.45244	SpyM3_1465	5.25799	M28_Spy1421	5.89409	npx	NADH peroxidase
M5005_Spy_1769	1.91521	SpyM3_1771	2.30874	M28_Spy1753	2.4856	nox.3	NADH oxidase/alkyl hydroperoxidase
Phage related
M5005_Spy_1417	-1.91348	SpyM3_1209	-1.52456	M28_Spy1227	-2.301		phage protein
M5005_Spy_1418	-1.36327	SpyM3_1210	-1.6948	M28_Spy1228	-2.35597		phage protein A
M5005_Spy_0534	3.63643	SpyM3_0458	2.29996	M28_Spy0513	4.13772	-	acetoin reductase
M5005_Spy_0119	2.62983	SpyM3_0108	1.30903	M28_Spy0117	2.8015	-	acetyl-CoA acetyltransferase
Inorganic ion transport and metabolism
M5005_Spy_0900	3.82698	SpyM3_0828	4.69584	M28_Spy0873	5.6815	-	Mg2+/citrate complex transporter
M5005_Spy_0786	2.86959	SpyM3_0747	1.08172	M28_Spy0763	1.501		periplasmic-iron-binding protein
M5005_Spy_1161	3.12448	SpyM3_1087	3.26207	M28_Spy1155	1.91674	fdhC	formate dehydrogenase
Cellular Processing
M5005_Spy_0836	4.67768	SpyM3_0773	4.50701	M28_Spy0812	3.8306	aphA	acid phosphatase/phosphotransferase
M5005_Spy_0944	1.66157	SpyM3_0870	2.25673	M28_Spy0916	1.68828	-	16S rRNA m(2)G 1207 methyltransferase
M5005_Spy_1136	1.01848	SpyM3_1062	1.34283	M28_Spy1130	1.23135	pepB	oligoendopeptidase F
M5005_Spy_1325	2.59132	SpyM3_1358	2.85718	M28_Spy1366	2.22152	-	ribosomal subunit interface protein
Miscellaneous
M5005_Spy_1575	-2.84958	SpyM3_1601	-2.52568	M28_Spy1563	-1.01839	norA	antibiotic resistance protein/multidrug efflux protein
M5005_Spy_1326	2.66978	SpyM3_1359	2.7562	M28_Spy1367	1.82259	comFC	late competence protein
M5005_Spy_0791	2.08048	SpyM3_0749	1.74608	M28_Spy0765	2.35423	uvrC	excinuclease ABC subunit C
M5005_Spy_1084	3.53763	SpyM3_1006	2.64333	M28_Spy1065	2.83707		outer surface protein
M5005_Spy_0985	-2.88623	SpyM3_0909	-2.82716	M28_Spy0957	-2.93468	-	PhnA
Hypothetical
M5005_Spy_0095	1.14797	SpyM3_0087	1.35197	M28_Spy0093	2.06781		hypothetical
M5005_Spy_0123	-1.57023	SpyM3_0112	1.24756	M28_Spy0121	2.60664		hypothetical
M5005_Spy_0125	4.28552	SpyM3_0114	5.19099	M28_Spy0123	8.14028		hypothetical
M5005_Spy_0144	-1.44951	SpyM3_0132	-1.72887	M28_Spy0142	-2.33583		hypothetical
M5005_Spy_0932	1.90187	SpyM3_0858	1.27756	M28_Spy0904	1.23602		hypothetical protein
M5005_Spy_0934	1.51529	SpyM3_0860	1.49921	M28_Spy0906	1.4412	-	hypothetical protein
M5005_Spy_0901	1.36484	SpyM3_0829	2.02469	M28_Spy0874	3.36827	-	hypothetical protein
M5005_Spy_1256	1.64386	SpyM3_1179	1.89079	M28_Spy1195	1.17078		Uncharacterized protein
M5005_Spy_1307	1.81043	SpyM3_1288	2.59823	M28_Spy1348	2.13171	-	hypothetical protein
M5005_Spy_0216	4.21787	SpyM3_0184	3.77978	M28_Spy0210	3.75735		hypothetical protein
M5005_Spy_1080	3.87998	SpyM3_1001	2.95964	M28_Spy1061	1.4751		hypothetical protein
M5005_Spy_1271	9.20003	SpyM3_1192	6.53265	M28_Spy1209	7.4577		hypothetical
M5005_Spy_1093	4.67357	SpyM3_1019	4.52064	M28_Spy1074	4.71244	-	hypothetical protein
M5005_Spy_0930	2.05903	SpyM3_0856	1.4356	M28_Spy0902	1.13221		hypothetical protein
1: A positive number indicates more trancripts in the mutant strain and negative number indicates more transcripts in the wild type strain.
