# Supplementary material for: A Multi-Serotype Approach Clarifies the Catabolite Control Protein A Regulon in the Major Human Pathogen Group A Streptococcus
Source: Sci Rep. 2016 Sep 1;6:32442. doi: 10.1038/srep32442 (PMC5007534; doi:10.1038/srep32442)
Supplement: Supplementary Table S3 [file srep32442-s3.xls]

## Sheet: MGAS2221 cre
MGAS2221 ORF	Gene name	Encoded protein	cre sequence
M5005_Spy_0040	adhA	alcohol dehydrogenase	TTGTAACCGATTACAA
M5005_Spy_0094	ackA	acetate kinase	TTGAAATCGTTTTCTG
M5005_Spy_0118	-	LysR family transcriptional regulator	ATGTAAGCGTTTCAAT
M5005_Spy_0119	-	acetyl-CoA acetyltransferase	ATGTAAGCGTTTCAAT
M5005_Spy_0148	ulaA	PTS system ascorbate-specific transporter subunit IIC	TTTAAAACGCTTTCAT
M5005_Spy_0185	pgi	glucose-6-phosphate isomerase	ATGATAACCTTTTCTA
M5005_Spy_0212	-	N-acetylmannosamine-6-phosphate 2-epimerase	TTGAAAGCGCTTTATT
M5005_Spy_0248	dacA2	D-alanyl-D-alanine carboxypeptidase	ATGGTAGCGTTTTATT
M5005_Spy_0340	lctO	L-lactate oxidase	TTGTTAGCGCTTACAT
M5005_Spy_0361	-	phosphoglycerate transporter protein	GTGTCAACGCTTACAA
M5005_Spy_0423	pepQ	Xaa-Pro dipeptidase	TTGAAAACTTTTTCAA
M5005_Spy_0424	ccpA	catabolite control protein A	TTGAAAACTTTTTCAA
M5005_Spy_0423	pepQ	Xaa-Pro dipeptidase	TTGTAACCACTTTCAA
M5005_Spy_0424	ccpA	catabolite control protein A	TTGTAACCACTTTCAA
M5005_Spy_0438	rnc	ribonuclease III	AAAAAATCCCTTTCAT
M5005_Spy_0505	ppc	phosphoenolpyruvate carboxylase	AATAAAGCGCTTACTT
M5005_Spy_0534	-	acetoin reductase	TTGACACCGTTTTCAT
M5005_Spy_0660	fruR	fructose repressor	TTGTAAACGATTTCAG
M5005_Spy_0678	-	5'-nucleotidase	TTTAAATCGCTTTCAT
M5005_Spy_0694	clpL	ATP-dependent protease ATP-binding subunit	TAGCAAAGGATTTCCT
M5005_Spy_0780	-	PTS system mannose/fructose family transporter subunit IIA	TTTAAAACGTTTTCAT
M5005_Spy_0790	gabD	succinate-semialdehyde dehydrogenase	TTGAAATCGATTTCAT
M5005_Spy_0834	-	Zn-dependent alcohol dehydrogenase and related dehydrogenase	TTGAAAACCCTTTCTT
M5005_Spy_0835	-	class B acid phosphatase	TTGAAACCGCTTTACT
M5005_Spy_0863	prfA	peptide chain release factor 1	TTAAAACCGATTACCT
M5005_Spy_0873	ldh	L-lactate dehydrogenase	CTGATAACGCTTCCAA
M5005_Spy_0900	-	Mg2+/citrate complex secondary transporter	TTATAAGCGCTTTCAT
M5005_Spy_0900	-	Mg2+/citrate complex secondary transporter	TTGAAAACCATTTTTA
M5005_Spy_0901	-	hypothetical protein	CTAAGAGCGCTTTCAA
M5005_Spy_0913	xerS	site-specific tyrosine recombinase XerS	ATACAAACGCTTTTTT
M5005_Spy_0934	-	lipoate-protein ligase A	TTGAAACCGCTTGCTC
M5005_Spy_0938	pgmA	phosphoglucomutase/phosphomannomutase	TTATAAACGCTTTCAT
M5005_Spy_0944	-	16S rRNA m(2)G 1207 methyltransferase	TTGTAAACCATTTCAA
M5005_Spy_0945	coaA	pantothenate kinase	TTGACAGTGCTTACAT
M5005_Spy_0981	cfa	cAMP factor	TTATAAGCGCTTATAA
M5005_Spy_0985	-	phnA protein	ATGAATACGTTCTCAT
M5005_Spy_1083	-	PTS system, mannitol (cryptic)-specific IIA component	TAGAAAACGCTTTCTA
M5005_Spy_1085	bglA.2	beta-glucosidase	TTTAAAGCGTTTACAT
M5005_Spy_1093	-	hypothetical protein	CTGTAAGCGCTTAATA
M5005_Spy_1121	ptsH	phosphocarrier protein HPr	ATGATAACCCTTACAA
M5005_Spy_1134	-	O-methyltransferase	TTGCTAGGGTTTACTT
M5005_Spy_1161	-	formate transporter	ATGCAAGCCCTTTCAA
M5005_Spy_1235	-	phosphoglucomutase	AAGAAATCGCTTTCTC
M5005_Spy_1253	murD	UDP-N-acetylmuramoyl-L-alanyl-D-glutamate synthetase	TAGAATCCGTTTCCAA
M5005_Spy_1255	typA	GTP-binding protein	CTGAAAACATTTACAA
M5005_Spy_1258	-	hypothetical protein	ATGGAATCGCTTTCTA
M5005_Spy_1275	arcA	arginine deiminase	ATGTAAGCGATTACTC
M5005_Spy_1291	-	ATP-dependent RNA helicase	AAGAAAGCGTTTTTCT
M5005_Spy_1310	-	sugar transporter permease	TATCAAGCGCTTTCAT
M5005_Spy_1310	-	sugar transporter permease	TAGAAAGCCTTTTCGT
M5005_Spy_1311	-	glucokinase	TAGAAAGCCTTTTCGT
M5005_Spy_1315	-	GntR family transcriptional regulator	TTGTAAACCTTTTCAA
M5005_Spy_1325	-	ribosome-associated factor Y	CTTGAAGCGCTTACTT
M5005_Spy_1375	tkt	transketolase	AATTAAACGTTTTCTA
M5005_Spy_1378	-	NADH peroxidase	ATGAAAGCGTTTTACC
M5005_Spy_1381	glpK	glycerol kinase	AAGTAAGCGTTTTCCT
M5005_Spy_1386	-	hypothetical protein	GTCAAACCGTTTTCAA
M5005_Spy_1387	-	aldo/keto reductase	CTGTAAGCGATTACTT
M5005_Spy_1391	-	degV family protein	TTACTAGCCTTTTCAA
M5005_Spy_1401	-	PTS system galactose-specific transporter subunit IIA	TTGTAAACGGTTACCA
M5005_Spy_1478	-	HAD superfamily hydrolase	ATGAATACGCTTAACT
M5005_Spy_1479	manL	PTS system mannose-specific transporter subunit IIAB	TTTAAAACGTTTTCAC
M5005_Spy_1480	manM	PTS system mannose-specific transporter subunit IIC	TTGTAATCCTTTCAAA
M5005_Spy_1503	-	phosphoglycerate mutase	TTGCAAGTGTTTTCTT
M5005_Spy_1569	pfl	formate acetyltransferase	TAGGAAACGTTTTCCC
M5005_Spy_1598	-	hypothetical protein	TGGTAAACGTTTTATT
M5005_Spy_1607	fba	fructose-bisphosphate aldolase	CTTAAAGCGTTTTCCA
M5005_Spy_1664	-	PTS system, mannitol (cryptic)-specific IIA component	ATGAAAACGCTTCATT
M5005_Spy_1682	msmK	multiple sugar transport ATP-binding protein	TTGAAAGCGCTATTTT
M5005_Spy_1686	relA	GTP pyrophosphokinase	CACTAAGCGCTTTCTT
M5005_Spy_1738	spd	phage-associated deoxyribonuclease	TAGTATACGCTTACTT
M5005_Spy_1739	-	hypothetical protein	TAGTATACGCTTACTT
M5005_Spy_1746	-	PTS system cellobiose-specific transporter subunit IIA	TTGTAATCGTTTACAT
M5005_Spy_1758	-	dipeptidase B	ACGATAACGCTTTCAC
M5005_Spy_1772	-	glutamate formiminotransferase	TAGATAACGCTTACAT
M5005_Spy_1799	recA	recombinase A	TTGTAAACCATATCCT

## Sheet: MGAS10870 cre
MGAS10870 ORF	Gene name	Encoded protein	cre sequence
SpyM3_0037	adh1	alcohol dehydrogenase	TTGTAACCGATTACAA
SpyM3_0086	ackA	acetate kinase	TTGAAATCGTTTTCTG
SpyM3_0107	-	transcriptional regulator	ATGTAAGCGTTTCAAT
SpyM3_0108	-	acetyl-CoA acetyltransferase	ATGTAAGCGTTTCAAT
SpyM3_0179	-	N-acetylmannosamine-6-phosphate 2-epimerase	TTGAAAGCGCTTTATT
SpyM3_0277	pflC	pyruvate formate-lyase activating enzyme	TTGTAAACGTTTTTAC
SpyM3_0297	lctO	L-lactate oxidase	TTGTTAGCGCTTACAT
SpyM3_0298	prtS	cell envelope proteinase	TAGGAAGCGTTTTCTT
SpyM3_0311	glpT	glycerol-3-phosphate transporter	GTGTCAACGCTTACAA
SpyM3_0362	ccpA	catabolite control protein	TTGAAAACTTTTTCAA
SpyM3_0362	ccpA	catabolite control protein	TTATAACCACTTTCAA
SpyM3_0366	-	ABC transporter ATP-binding protein	GTGCAACCGTTTGCTT
SpyM3_0375	rnc	ribonuclease III	AAAAAATCCCTTTCAT
SpyM3_0402	-	drug resistance protein (transporter)	TTGAAAACGCTTGACA
SpyM3_0430	ppc	phosphoenolpyruvate carboxylase	AATAAAGCGCTTACTT
SpyM3_0447	agaF	PTS dependent N-acetyl-galactosamine- and galactosamine IIA component	ATTGTAGCGCTTTCAA
SpyM3_0457	-	metallo-beta-lactamase superfamily protein	TTGACATCGTTTTCAT
SpyM3_0458	-	acetoin reductase	TTGACATCGTTTTCAT
SpyM3_0578	fruR	fructose operon transcriptional repressor	TTGTAAACGATTTCAG
SpyM3_0591	-	5'-nucleotidase	TTTAAATCGCTTTCAT
SpyM3_0741	-	PTS system mannose/fructose family transporter subunit IIA	TTAAAAACGTTTTCAT
SpyM3_0748	-	succinic semialdehyde dehydrogenase	TTGAAATCGATTTCAT
SpyM3_0772	-	zinc-containing alcohol dehydrogenase	TTGAAAACCCTTTCTT
SpyM3_0773	aphA	acid phosphatase/phosphotransferase	TTGAAACCGCTTTACT
SpyM3_0808	nox.1	NADH oxidase	CAAAAAACGCTTCCAA
SpyM3_0810	gyrA	DNA gyrase subunit A	CTGATAACGCTTCCAA
SpyM3_0828	-	Mg2+/citrate complex transporter	TTATAAGCGCTTTCAT
SpyM3_0828	-	Mg2+/citrate complex transporter	TTGAAAACCATTTTTA
SpyM3_0829	-	hypothetical protein	CTAAGAGCGCTTTCAA
SpyM3_0860	-	hypothetical protein	TTGAAACCGCTTGCTC
SpyM3_0864	pgmA	phosphoglucomutase	TTATAAACGCTTTCAT
SpyM3_0870	-	16S rRNA m(2)G 1207 methyltransferase	TTGTAAACCATTTCAA
SpyM3_0871	coaA	pantothenate kinase	TTGACAGTGCTTACAT
SpyM3_0905	cfa	cAMP factor	TTATAAGCGCTTATAA
SpyM3_0909	-	hypothetical protein	ATGAATACGTTCTCAT
SpyM3_0983	malE	maltose/maltodextrin-binding protein	CTGCAAGCGGTTGCAT
SpyM3_1005	-	transcriptional antiterminator	TAGAAAACGCTTTCTA
SpyM3_1007	bglA.2	beta-glucosidase	TTTAAAGCGTTTACAT
SpyM3_1019	-	hypothetical protein	CTGTAAGCGCTTAATA
SpyM3_1047	ptsH	phosphocarrier protein HPr	ATGATAACCCTTACAA
SpyM3_1087	fdhC	formate dehydrogenase	ATGCAAGCCCTTTCAA
SpyM3_1158	-	phosphomannomutase	AAGAAATCGCTTTCTC
SpyM3_1176	murD	UDP-N-acetylmuramoyl-L-alanyl-D-glutamate synthetase	TAGAATCCGTTTCCAA
SpyM3_1181	-	hypothetical protein	ATGGAATCGCTTTCTA
SpyM3_1196	arcA	arginine deiminase	ATGTAAGCGATTACTC
SpyM3_1288	-	hypothetical protein	CTTATAGCGGTTTCAA
SpyM3_1291	-	sugar ABC transporter substrate binding protein	TATCAAGCGCTTTCAT
SpyM3_1291	-	sugar ABC transporter substrate binding protein	TAGAAAGCCTTTTCAT
SpyM3_1292	-	sugar kinase	TAGAAAGCCTTTTCAT
SpyM3_1295	-	transcription regulator (LacI family)	TTGTAAACCTTTTCAA
SpyM3_1358	-	ribosomal subunit interface protein	CTTGAAGCGCTTACTT
SpyM3_1462	tkt	transketolase	AATTAAACGTTTTCTA
SpyM3_1468	glpK	glycerol kinase	AAGTAAGCGTTTTCCT
SpyM3_1473	-	hypothetical protein	GTCAAACCGTTTTCAA
SpyM3_1474	-	reductase/dehydrogenase aldo/keto reductase family protein	CTGTAAGCGATTACTG
SpyM3_1478	-	hypothetical protein	TTACTAGCCTTTTCAA
SpyM3_1488	-	PTS system galactose-specific transporter subunit IIA	TTGTAAACGGTTACCA
SpyM3_1510	-	hypothetical protein	ATGAATACGCTTAACT
SpyM3_1511	manL	mannose-specific phosphotransferase system component IIAB	TTTAAAACGTTTTCAC
SpyM3_1512	manM	PTS system mannose-specific transporter subunit IIC	TTGTAATCCTTTCAAA
SpyM3_1536	-	phosphoglycerate mutase	TTGCAAGTGTTTTCTT
SpyM3_1568	ndoS	secreted endoglycosidase	ATGTAAGCGCATTCCT
SpyM3_1596	pfl	pyruvate formate-lyase	TAGGAAACGTTTTCCC
SpyM3_1613	udp	uridine phosphorylase	TTGTAAACGCTTTTTT
SpyM3_1630	fba	fructose-bisphosphate aldolase	CTTAAAGCGTTTTCCA
SpyM3_1680	-	transcriptional regulator	ATGAAAACGCTTCATT
SpyM3_1694	pulA	pullulanase	TTGCAAGCGCTTGCGC
SpyM3_1696	msmK	sugar ABC transporter ATP-binding protein	TTGAAAGCGCTATTTT
SpyM3_1708	-	PTS system glucose-specific transporter subunit IIABC	ATGCAATCGTTTGCAT
SpyM3_1745	mf	mitogenic factor 25K precursor	TAGTATACGCTTACTT
SpyM3_1752	-	PTS system cellobiose-specific transporter subunit IIA	TTGTAATCGTTTACAT
SpyM3_1763	-	dipeptidase	ACGATAACGCTTTCAC
SpyM3_1774	-	glutamate formiminotransferase	TAGATAACGCTTACAT
SpyM3_1786	-	PTS system transporter protein II	TTGCAATCGATTACAA

## Sheet: MGAS6180 cre
MGAS6180 ORF	Gene name	Encoded protein	cre sequence
M28_Spy0040	adhA	alcohol dehydrogenase	TTGTAACCGATTACAA
M28_Spy0092	ackA	acetate kinase	TTGAAATCGTTTTCTG
M28_Spy0115	atoE	short-chain fatty acids transporter	ATGACAACGTTTTCAT
M28_Spy0116	-	LysR family transcriptional regulator	ATGTAAGCGTTTCAAT
M28_Spy0117	-	acetyl-CoA acetyltransferase	ATGTAAGCGTTTCAAT
M28_Spy0146	ulaA	PTS system ascorbate-specific transporter subunit IIC	TTTAAAACGCTTTCAT
M28_Spy0206	-	N-acetylmannosamine-6-phosphate 2-epimerase	TTGAAAGCGCTTTATT
M28_Spy0328	lctO	L-lactate oxidase	TTGTTAGCGCTTACAT
M28_Spy0350	-	phosphoglycerate transporter protein	GTGTCAACGCTTACAA
M28_Spy0411	pepQ	Xaa-Pro dipeptidase	TTGAAAACTTTTTCAA
M28_Spy0412	ccpA	catabolite control protein A	TTGAAAACTTTTTCAA
M28_Spy0411	pepQ	Xaa-Pro dipeptidase	TTGTAACCACTTTCAA
M28_Spy0412	ccpA	catabolite control protein A	TTGTAACCACTTTCAA
M28_Spy0454	-	multidrug resistance protein B	TTGAAAACGCTTGACA
M28_Spy0483	pepF	oligoendopeptidase F	AATAAAGCGCTTACTT
M28_Spy0484	ppc	phosphoenolpyruvate carboxylase	AATAAAGCGCTTACTT
M28_Spy0502	-	PTS system, N-acetylgalactosamine-specific IIA component	ATTGTAGCGCTTTCAA
M28_Spy0503	idnO	gluconate 5-dehydrogenase	TTTGAACCGTTTTCAT
M28_Spy0513	-	acetoin reductase	TTGACACCGTTTTCAT
M28_Spy0641	fruR	fructose repressor	TTGTAAACGATTTCAG
M28_Spy0658	-	5'-nucleotidase	TTTAAATCGCTTTCAT
M28_Spy0674	clpL	ATP-dependent protease ATP-binding subunit	AGGAAACCCTTTGCTA
M28_Spy0730	acoA	pyruvate dehydrogenase E1 component alpha subunit	ATTAAATCGCTTTCTA
M28_Spy0733	-	hypothetical protein	ATTCAATCGCTTTCTC
M28_Spy0757	-	PTS system mannose/fructose family IIA subunit	TTAAAAACGTTTTCAT
M28_Spy0764	gabD	succinate-semialdehyde dehydrogenase	TTGAAATCGATTTCAT
M28_Spy0811	-	Zn-dependent alcohol dehydrogenase and related dehydrogenase	TTGAAAACCCTTTCTT
M28_Spy0812	aphA	acid phosphatase/phosphotransferase	TTGAAACCGCTTTACT
M28_Spy0846	nox	NADH oxidase H2O-forming	CAAAAAACGCTTCCAA
M28_Spy0873	-	Mg2+/citrate complex secondary transporter	TTATAAGCGCTTTCAT
M28_Spy0873	-	Mg2+/citrate complex secondary transporter	TTGAAAACCATTTTTA
M28_Spy0874	-	hypothetical protein	CTAAGAGCGCTTTCAA
M28_Spy0906	-	lipoate-protein ligase A	TTGAAACCGCTTGCTC
M28_Spy0910	pgmA	phosphoglucomutase	TTATAAACGCTTTCAT
M28_Spy0916	-	16S rRNA m(2)G 1207 methyltransferase	TTGTAAACCATTTCAA
M28_Spy0917	coaA	pantothenate kinase	TTGACAGTGCTTACAT
M28_Spy0953	cfa	cAMP factor	TTATAAGCGCTTATAA
M28_Spy0957	-	PhnA	ATGAATACGTTCTCAT
M28_Spy1048	malX	maltose/maltodextrin-binding protein	TCGTAATCGCTTTCAT
M28_Spy1064	-	PTS system, mannitol (cryptic)-specific IIA component	TAGAAAACGCTCTCTA
M28_Spy1066	bglA.2	beta-glucosidase	TTTAAAGCGTTTACAT
M28_Spy1074	-	hypothetical protein	CTGTAAGCGCTTAATA
M28_Spy1114	ptsH	phosphocarrier protein HPr	ATGATAACCCTTACAA
M28_Spy1174	-	phosphoglucomutase	AAGAAATCGCTTTCTC
M28_Spy1192	murD	UDP-N-acetylmuramoyl-L-alanyl-D-glutamate synthetase	TAGAATCCGTTTCCAA
M28_Spy1194	typA	GTP-binding protein TypA	CTGAAAACATTTACAA
M28_Spy1213	arcA	arginine deiminase	ATGTAAGCGATTACTC
M28_Spy1348	-	hypothetical protein	CTTATAGCGGTTTCAA
M28_Spy1351	-	sugar transport system permease	TATCAAGCGCTTTCAT
M28_Spy1351	-	sugar transport system permease	TAGAAAGCCTTTTCAT
M28_Spy1352	-	glucokinase	TAGAAAGCCTTTTCAT
M28_Spy1356	-	GntR family transcriptional regulator	TTGTAAACCTTTTCAA
M28_Spy1357	-	hypothetical protein	TTGTAAACCTTTTCAA
M28_Spy1366	-	ribosome-associated factor Y	CTTGAAGCGCTTACTT
M28_Spy1385	atoB	acetyl-CoA acetyltransferase	TTTTTAGCGTTTTCTT
M28_Spy1385	atoB	acetyl-CoA acetyltransferase	TAGAAAGCGCTTTCCA
M28_Spy1424	glpK	glycerol kinase	AAGTAAGCGTTTTCCT
M28_Spy1429	-	hypothetical protein	GTCAAACCGTTTTCAA
M28_Spy1430	-	aldo/keto reductase	CTGTAAGCGATTACTT
M28_Spy1444	-	PTS system, galactose-specific IIA component	TTGTAAACGGTTACCA
M28_Spy1467	-	HAD superfamily hydrolase	ATGAATACGCTTAACT
M28_Spy1468	manL	PTS system, mannose-specific IIAB component	TTTAAAACGTTTTCAC
M28_Spy1469	manM	PTS system, mannose-specific IIC component	TTGTAATCCTTTCAAA
M28_Spy1492	-	phosphoglycerate mutase	TTGCAAGTGTTTTCTT
M28_Spy1557	pfl	formate acetyltransferase	TAGGAAACGTTTTCCC
M28_Spy1576	-	hypothetical protein	AAGCAACCGTTTTCAT
M28_Spy1580	udp	uridine phosphorylase	TTGTAAACGCTTTTTT
M28_Spy1597	fba	fructose-bisphosphate aldolase	CTTAAAGCGTTTTCCA
M28_Spy1670	msmK	multiple sugar transport ATP-binding protein	TTGAAAGCGCTATTTT
M28_Spy1674	relA	GTP pyrophosphokinase	CACTAAGCGCTTTCTT
M28_Spy1675	sclA	collagen-like surface protein A	TTACAATCGTTTTCAC
M28_Spy1678	-	PTS system, glucose-specific IIABC component	ATGCAATCGTTTGCAT
M28_Spy1682	-	4-amino-4-deoxychorismate lyase	TAGCAACCGCTTTTAT
M28_Spy1725	mf	mitogenic factor	TAGTATACGCTTACTT
M28_Spy1726	-	hypothetical protein	TAGTATACGCTTACTT
M28_Spy1733	-	PTS system, cellobiose-specific IIA component	TTGTAATCGTTTACAT
M28_Spy1756	-	glutamate formiminotransferase	TAGATAACGCTTACAT
M28_Spy1768	-	PTS system, trehalose-specific IIBC component	TTGCAATCGATTACAA
M28_Spy1769	-	trehalose operon transcriptional repressor	TTGCAATCGATTACAA
M28_Spy1813	-	phage protein	TTGCAAACGATACCAA
