# Supplementary material for: A Multi-Serotype Approach Clarifies the Catabolite Control Protein A Regulon in the Major Human Pathogen Group A Streptococcus
Source: Sci Rep. 2016 Sep 1;6:32442. doi: 10.1038/srep32442 (PMC5007534; doi:10.1038/srep32442)
Supplement: Supplementary Table S4 [file srep32442-s4.xls]

## Sheet: MGAS2221 cre2
MGAS2221 ORF	Gene name	Encoded protein	cre2 sequence
M5005_Spy_0717	-	hypothetical protein	TTTTCTGACATTTTTTCT
M5005_Spy_1608	-	alpha/beta hydrolase	TTTTCAGTCATTTTTTTG
M5005_Spy_0873	ldh	L-lactate dehydrogenase	TTTTCATTATTTTTCTGA
M5005_Spy_0274	braB	branched-chain amino acid transporter carrier protein	TTTTCAGTCAATTTCTAT
M5005_Spy_0275	-	serine/threonine transporter SstT	TTTTCAGTCAATTTCTAT
M5005_Spy_1607	fba	fructose-bisphosphate aldolase	TTTTCCATAAATTTCTAG
M5005_Spy_0367	scaR	iron-dependent repressor	TTTTCCTAAAAATTCTGA
M5005_Spy_0713	bcaT	branched-chain amino acid aminotransferase	TTTTCAATAATTTTCAAG
M5005_Spy_0146	metB	cystathionine beta-lyase	TTTTCTTTATTTTTCTTA
M5005_Spy_1575	norA	quinolone resistance protein	TTTTCATAAACATTTTAC
M5005_Spy_0834	-	Zn-dependent alcohol dehydrogenase and related dehydrogenase	TTTTCAATATTTTTTAAA
M5005_Spy_1530	-	Fe3+-siderophore transporter	TTTTCAATCAACTTTCTA
M5005_Spy_0039	adh2	bifunctional acetaldehyde-CoA/alcohol dehydrogenase	TTTTCAAATTATTTCTGA
M5005_Spy_0678	-	5'-nucleotidase	TTTTCATAAAATCTCCTA
M5005_Spy_0901	-	hypothetical protein	GTTTCATAAAGTTTTTCA
M5005_Spy_0512	-	HAD superfamily hydrolase	TTTTCCTTAAGTTTCCTT
M5005_Spy_1083	-	PTS system, mannitol (cryptic)-specific IIA component	TTTTCAGGAAATATTTGG
M5005_Spy_0713	bcaT	branched-chain amino acid aminotransferase	TTTTCAAGTTTATTCTAT
M5005_Spy_1857	guaB	inosine 5'-monophosphate dehydrogenase	TTTTCTTTTATTTTTAGG
M5005_Spy_0678	-	5'-nucleotidase	CTTTCATATATTTTTTGT
M5005_Spy_0900	-	Mg2+/citrate complex secondary transporter	TTTTCAAATTGTTTTTTT
M5005_Spy_0040	adhA	alcohol dehydrogenase	GTTTCAGAAACTTTTCAG
M5005_Spy_0944	-	16S rRNA m(2)G 1207 methyltransferase	TTTTCCTATCTTTTTAAG
M5005_Spy_1492	fabK	enoyl-ACP reductase	TTTTCATAATAACTTTCT
M5005_Spy_1862	-	ABC transporter permease	TTTTCATAAATTATATGG
M5005_Spy_1496	phaB	enoyl-CoA hydratase	TTTTCTGATAATTTATTT
M5005_Spy_0821	folE	GTP cyclohydrolase I	TTTTCCTTTTCATTTTCT
M5005_Spy_0815	-	integrase pseudogene	TTTTCAATAATATGTAAA
M5005_Spy_1530	-	Fe3+-siderophore transporter	CTTTCTAAAAATTTTATG
M5005_Spy_0344	-	permease	ATTTCAGTATTTTTTCTT
M5005_Spy_1739	-	hypothetical protein	TTTTCATATTTTTTAAAA
M5005_Spy_1161	-	formate transporter	TTTTCATGATATCTCCTT
M5005_Spy_0745	-	ABC transporter permease	TTTTCAATCACTTTGACG
M5005_Spy_0900	-	Mg2+/citrate complex secondary transporter	TTTTCAAAATTAATTTTC
M5005_Spy_1119	gapN	NADP-dependent glyceraldehyde-3-phosphate dehydrogenase	TTTTCCGATATAATTCAA
M5005_Spy_0991	-	GntR family transcriptional regulator	TTTTCTGTACCATTTAAT
M5005_Spy_0340	lctO	L-lactate oxidase	TTCTCCTATATTTTTTAT
M5005_Spy_0026	purN	phosphoribosylglycinamide formyltransferase	TTTTCCTAGAAATTTAAT
M5005_Spy_0136	purA	adenylosuccinate synthetase	TTTTCTTTAAATATCAAG
M5005_Spy_1840	mnmA	tRNA-specific 2-thiouridylase MnmA	TTTTCTATCTTATTATTG
M5005_Spy_1599	pgk	phosphoglycerate kinase	TTTTCATATTTTATCTTT
M5005_Spy_0938	pgmA	phosphoglucomutase/phosphomannomutase	TTTACAAAACTTTTTCCA
M5005_Spy_0903	oadB	oxaloacetate decarboxylase subunit beta	TTTTCTGTCTATTTATTC
M5005_Spy_1610	pyrG	CTP synthase	TTTTCTAGAATAATGCCA
M5005_Spy_0821	folE	GTP cyclohydrolase I	TTTTCATTAGTTTTTTCC
M5005_Spy_1814	hisS	histidyl-tRNA synthetase	TTTTCTTATATTTTAAAC
M5005_Spy_0424	ccpA	catabolite control protein A	CTTTCAAAAAGTATTTTA
M5005_Spy_0438	rnc	ribonuclease III	GTTTCATAAAAAATCCCT
M5005_Spy_0931	-	glycine cleavage system protein H	TTTTCATTGTTTCTTTCC
M5005_Spy_0881	-	hypothetical protein	TTTTCATTAATCATATAA
M5005_Spy_0440	-	transcriptional regulator	ATTTCAAAATTTTTGCCG
M5005_Spy_0475	-	PTS system beta-glucoside-specific transporter subunit IIABC	CTTTCTCATCATTTTTCA
M5005_Spy_0543	-	high-affinity zinc uptake system protein znuA	TTTTCCAAGTTTTTGTCT
M5005_Spy_1492	fabK	enoyl-ACP reductase	TTCTCCTTATTTTTTATA
M5005_Spy_1376	-	translaldolase	TTTTCAAATCATCTACCT
M5005_Spy_1161	-	formate transporter	TTTTCCTAAAAAATGCAA
M5005_Spy_0055	rplX	50S ribosomal protein L24	TTCTCCTATTATTTCTTA
M5005_Spy_1530	-	Fe3+-siderophore transporter	TATTCATAAAATTTTTAG
M5005_Spy_0019	recO	DNA repair protein RecO	TTCTCTTACCTTTTATCT
M5005_Spy_0039	adh2	bifunctional acetaldehyde-CoA/alcohol dehydrogenase	ATTTCAGAAATAATTTGA
M5005_Spy_0143	-	hypothetical protein	CTTTCTTTGCCTTTTTCG
M5005_Spy_1852	hasB	UDP-glucose 6-dehydrogenase	TTTTCATAAAATTACTCC
M5005_Spy_0763	glmM	phosphoglucosamine mutase	TTTTCCTAGTTATTATCC
M5005_Spy_0831	dpiB	sensor kinase	TTTTCAAGTTATTTAATT
M5005_Spy_0832	malP	malate-sodium symport	TTTTCAAGTTATTTAATT
M5005_Spy_1610	pyrG	CTP synthase	CTTTCTTGTTAATTCCCT
M5005_Spy_1853	hasC	UTP-glucose-1-phosphate uridylyltransferase	TTTTCATATGATTTTTCG
M5005_Spy_0423	pepQ	Xaa-Pro dipeptidase	TTTTGAAAACTTTTTCAA
M5005_Spy_0424	ccpA	catabolite control protein A	TTTTGAAAACTTTTTCAA
M5005_Spy_0249	oppA	oligopeptide-binding protein	TATTCAGATAATTTTTCA
M5005_Spy_1386	-	hypothetical protein	TTTTCAATAATAGTTTCT
M5005_Spy_1837	-	phosphoesterase, DHH family protein	ATTTCAGGGCTTTTTTAT
M5005_Spy_0763	glmM	phosphoglucosamine mutase	TTTTCCCATAATTTATAT
M5005_Spy_0086	comYA	competence protein ComG	TTTTCTTTTAACTTATTT
M5005_Spy_1661	-	translaldolase	CTTTCTGTCAAAATCTCA
M5005_Spy_1046	-	phage protein	CTTTCTATCTGTTTTTAG
M5005_Spy_0855	proV	glycine betaine transport ATP-binding protein	CTCTCTGTCATTTTTTCT
M5005_Spy_1601	-	membrane protease	TTTTCTAGGTTTTGTCAA
M5005_Spy_0821	folE	GTP cyclohydrolase I	TTTTCATTTTCTCTTTTT
M5005_Spy_0620	rpmI	50S ribosomal protein L35	GTTTCATTATATCTTTAA
M5005_Spy_0834	-	Zn-dependent alcohol dehydrogenase and related dehydrogenase	CTTTCTTAAAATATTATA
M5005_Spy_1407	-	esterase	TTTTCTATCCTTATATTG
M5005_Spy_0105	hslO	heat shock protein 33	TTCTCTGGGATTTTTTAC
M5005_Spy_0146	metB	cystathionine beta-lyase	TTTTCCAATAATATCATT
M5005_Spy_1144	-	hypothetical protein	TTTTCTAAAAAATGATGT
M5005_Spy_0543	-	high-affinity zinc uptake system protein znuA	TTTTCATGATTCCTCCTT
M5005_Spy_1413	-	hypothetical protein	CTTTCTGTATTATTTAAG
M5005_Spy_1415	sdaD2	phage-encoded streptodornase	ATTTCATATTTTTTTAAT
M5005_Spy_1106	grab	protein G-related alpha 2M-binding protein	TTTTCCCATTGTTTCTCC
M5005_Spy_0985	-	phnA protein	TTCTCAAGGCCATTTTCT
M5005_Spy_1339	priA	primosome assembly protein PriA	TTTTCCATTTGCTTCTCC
M5005_Spy_0923	-	pyridoxamine kinase	TTTTCTTACAATAGTTAT
M5005_Spy_0423	pepQ	Xaa-Pro dipeptidase	TTTTGAAAAAGTTTTCAA
M5005_Spy_0424	ccpA	catabolite control protein A	TTTTGAAAAAGTTTTCAA
M5005_Spy_1732	prsA	foldase PrsA	TTCTCATTAATAATTACT
M5005_Spy_1356	pepC	aminopeptidase	TTATCCTAACTTTTTTCT
M5005_Spy_1758	-	dipeptidase B	ATTTCAAAACACTTCATA
M5005_Spy_1381	glpK	glycerol kinase	TTATCAAGAATTTTTAAA
M5005_Spy_1735	speB	exotoxin B	TTTTTATTCATTTTTTTT
M5005_Spy_1218	-	phage protein	TTTTCAAAAATAAGTAGA
M5005_Spy_0384	-	surface antigen	CTTTCAAAAAAATGACAA
M5005_Spy_1808	argS	arginyl-tRNA synthetase	GTTTCAGTATAATTTATC
M5005_Spy_1572	-	hypothetical protein	CTTTCATGCAATATTAAT
M5005_Spy_0549	-	hypothetical protein	TTTTCTAGATGTATTAGA
M5005_Spy_0745	-	ABC transporter permease	TTTACATTAATTTTTAGA
M5005_Spy_0923	-	pyridoxamine kinase	GTTTCATAGCTATTACCT
M5005_Spy_1388	nagA	N-acetylglucosamine-6-phosphate deacetylase	TTTTCCTCCCTTTTTTCC
M5005_Spy_1163	-	biotin repressor family transcriptional regulator	CTTTCATAATCTATCTAT
M5005_Spy_0653	czcD	cobalt-zinc-cadmium resistance protein	CTTTCTAAATGTTGTTCA
M5005_Spy_1771	hutU	urocanate hydratase	TTTTTTAGACTTTTTTCG
M5005_Spy_1218	-	phage protein	ATTTCCGTATATTTTATT
M5005_Spy_0664	mur1.2	autolysin	TTTTTATTCATTTTCTAT
M5005_Spy_0857	guaC	guanosine 5'-monophosphate oxidoreductase	TTTTCTTAATCTATGTTA
M5005_Spy_0214	-	N-acetylneuraminate transporter permease	TTTTCTGTTCAACTTTTC
M5005_Spy_0695	rpiA	ribose-5-phosphate isomerase A	TTTTCATTAACAAGTTGG
M5005_Spy_0784	-	two-component sensor kinase	TTTGCTTACCTTTTTCCT
M5005_Spy_1056	malM	4-alpha-glucanotransferase	TGTTCATGATTTTTCTCC
M5005_Spy_1375	tkt	transketolase	TTTTCTCTATTTTGCCAG
M5005_Spy_0699	deoD	purine nucleoside phosphorylase	TTTTCTAGACAACTTATC
M5005_Spy_1325	-	ribosome-associated factor Y	CTTTCATGAAAATTTGCA
M5005_Spy_0506	ftsW	cell division protein	TTTTCCCTCTACTTCTTG
M5005_Spy_1101	-	3-phosphoshikimate 1-carboxyvinyltransferase	TTTTCTTGCTTCATTTTT

## Sheet: MGAS10870 cre2
MGAS10870 ORF	Gene name	Encoded protein	cre2 sequence
SpyM3_0630	-	hypothetical protein	TTTTCTGACATTTTTTCT
SpyM3_1631	-	hypothetical protein	TTTTCAGTCATTTTTTTG
SpyM3_0102	-	hypothetical protein	TTTTCCAATATTTTCTCA
SpyM3_0810	gyrA	DNA gyrase subunit A	TTTTCATTATTTTTCTGA
SpyM3_1164	mutT	MutT/NUDIX family mutator protein	TTTTCTATCAATTTTTTA
SpyM3_0447	agaF	PTS dependent N-acetyl-galactosamine- and galactosamine IIA component	TTTTCAAAAATCTTTTTA
SpyM3_1630	fba	fructose-bisphosphate aldolase	TTTTCCATAAATTTCTAG
SpyM3_1601	norA	antibiotic resistance protein	TTTTCATAAACATTTTAC
SpyM3_0772	-	zinc-containing alcohol dehydrogenase	TTTTCAATATTTTTTAAA
SpyM3_0036	adh2	bifunctional acetaldehyde-CoA/alcohol dehydrogenase	TTTTCAAATTATTTCTGA
SpyM3_0591	-	5'-nucleotidase	TTTTCATAAAATCTCCTA
SpyM3_0583	-	hypothetical protein	TTTTCTATACAATTTTAT
SpyM3_0839	xerS	site-specific tyrosine recombinase XerS	TTTTCAAGAAAATTACAG
SpyM3_0829	-	hypothetical protein	GTTTCATAAAGTTTTTCA
SpyM3_1850	-	hypothetical protein	TTTTCATAATGTTTCCTT
SpyM3_0436	-	hypothetical protein	TTTTCCTTAAGTTTCCTT
SpyM3_0881	pstS	phosphate ABC transporter periplasmic phosphate-binding protein	TTTTCTTTAAATATTTAA
SpyM3_0567	rpsP	30S ribosomal protein S16	TTTTCTTGACACTTTCCT
SpyM3_1005	-	transcriptional antiterminator	TTTTCAGGAAATATTTGG
SpyM3_0881	pstS	phosphate ABC transporter periplasmic phosphate-binding protein	TTTTCATTATTTATTTCC
SpyM3_1738	-	hypothetical protein	TTTTCATGACAATTGCTA
SpyM3_1857	guaB	inosine 5'-monophosphate dehydrogenase	TTTTCTTTTATTTTTAGG
SpyM3_0409	-	transcriptional regulator	TTTTCCATAATATTGCTA
SpyM3_0591	-	5'-nucleotidase	CTTTCATATATTTTTTGT
SpyM3_0828	-	Mg2+/citrate complex transporter	TTTTCAAATTGTTTTTTT
SpyM3_0037	adh1	alcohol dehydrogenase	GTTTCAGAAACTTTTCAG
SpyM3_0870	-	16S rRNA m(2)G 1207 methyltransferase	TTTTCCTATCTTTTTAAG
SpyM3_0021	purF	amidophosphoribosyltransferase	TTTTCCTAATTCTTTTTG
SpyM3_1525	fabK	trans-2-enoyl-ACP reductase II	TTTTCATAATAACTTTCT
SpyM3_1762	-	hypothetical protein	TTTTCTTTACTATTATAT
SpyM3_1301	speA3	exotoxin type A precursor - phage associated	TTTTCCATTAATATTCCT
SpyM3_1861	-	ABC transporter permease	TTTTCATAAATTATATGG
SpyM3_1529	phaB	enoyl-CoA hydratase	TTTTCTGATAATTTATTT
SpyM3_0870	-	16S rRNA m(2)G 1207 methyltransferase	GTTTCTTAACAATTTTCT
SpyM3_0402	-	drug resistance protein (transporter)	CTTTCAGAGAATTTTTTG
SpyM3_1040	-	hypothetical protein	TTTTCAATATTATTAATA
SpyM3_0299	-	hypothetical protein	ATTTCAGTATTTTTTCTT
SpyM3_1745	mf	mitogenic factor 25K precursor	TTTTCATATTTTTTAAAA
SpyM3_1708	-	PTS system glucose-specific transporter subunit IIABC	TTTTCATTCTATCTCTCC
SpyM3_1087	fdhC	formate dehydrogenase	TTTTCATGATATCTCCTT
SpyM3_0828	-	Mg2+/citrate complex transporter	TTTTCAAAATTAATTTTC
SpyM3_0769	-	two-component sensor histidine kinase	TTTTCATAAAGTCTCCTC
SpyM3_0297	lctO	L-lactate oxidase	TTCTCCTATATTTTTTAT
SpyM3_0023	purN	phosphoribosylglycinamide formyltransferase	TTTTCCTAGAAATTTAAT
SpyM3_0125	purA	adenylosuccinate synthetase	TTTTCTTTAAATATCAAG
SpyM3_0182	-	N-acetylneuraminate transport system permease protein	TTTTCTATTAATCTCTCC
SpyM3_0016	recO	DNA repair protein RecO	TTTTCTTTTACCTTTTAT
SpyM3_0983	malE	maltose/maltodextrin-binding protein	TTCTCTAAACTATTTTTT
SpyM3_0864	pgmA	phosphoglucomutase	TTTACAAAACTTTTTCCA
SpyM3_0831	-	decarboxylase beta subunit	TTTTCTGTCTATTTATTC
SpyM3_1632	pyrG	CTP synthetase	TTTTCTAGAATAATGCCA
SpyM3_0362	ccpA	catabolite control protein	TTTTCAAACATTAGCTCG
SpyM3_0031	-	hypothetical protein	TTTTCTTTAAAAATATTA
SpyM3_0983	malE	maltose/maltodextrin-binding protein	ATTTCATAGCTATTTCCT
SpyM3_0362	ccpA	catabolite control protein	CTTTCAAAAAGTATTTTA
SpyM3_0827	-	GntR family transcriptional regulator	TTTTCAGAACTCATCTAG
SpyM3_1347	-	hypothetical protein	ATTTCATGTTATTTCTCC
SpyM3_0375	rnc	ribonuclease III	GTTTCATAAAAAATCCCT
SpyM3_0857	-	glycine cleavage system H protein	TTTTCATTGTTTCTTTCC
SpyM3_0816	-	hypothetical protein	TTTTCATTAATCATATAA
SpyM3_0750	-	NAD(P)H-dependent quinone reductase	CTTTCTGAAAGTTTCAAA
SpyM3_1233	-	hypothetical protein	TTCTCATTCCTTTTTATT
SpyM3_0466	adcA	adhesion protein	TTTTCCAAGTTTTTGTCT
SpyM3_0402	-	drug resistance protein (transporter)	GTTTCTGACAATTTTAAG
SpyM3_0305	-	hypothetical protein	TTTTCTAATCATTTGACG
SpyM3_1525	fabK	trans-2-enoyl-ACP reductase II	TTCTCCTTATTTTTTATA
SpyM3_1463	tal	translaldolase	TTTTCAAATCATCTACCT
SpyM3_1087	fdhC	formate dehydrogenase	TTTTCCTAAAAAATGCAA
SpyM3_0133	metB	cystathionine beta-lyase	TTTTCCAACAATATCATT
SpyM3_0036	adh2	bifunctional acetaldehyde-CoA/alcohol dehydrogenase	ATTTCAGAAATAATTTGA
SpyM3_0131	-	hypothetical protein	CTTTCTTTGCCTTTTTCG
SpyM3_0105	-	hypothetical protein	TTTTCAGTTTTTTTGATA
SpyM3_0769	-	two-component sensor histidine kinase	TTTTCAAGTTATTTAATT
SpyM3_0770	malP	L-malate permease	TTTTCAAGTTATTTAATT
SpyM3_1632	pyrG	CTP synthetase	CTTTCTTGTTAATTCCCT
SpyM3_0402	-	drug resistance protein (transporter)	TTTTCAAAAAATTCTCTG
SpyM3_0215	oppA	oligopeptide permease	TATTCAGATAATTTTTCA
SpyM3_1593	recD	exodeoxyribonuclease V alpha subunit	TTTTCAGTTATCTTGTAT
SpyM3_0078	comYA	ABC transporter subunit ComYA	TTTTCTTTTAACTTATTT
SpyM3_0447	agaF	PTS dependent N-acetyl-galactosamine- and galactosamine IIA component	TTGTCAATACTTTTTTAA
SpyM3_0839	xerS	site-specific tyrosine recombinase XerS	TTTTCTTGAAAAATATTT
SpyM3_0181	-	sugar transporter sugar binding lipoprotein	TTTTCCATTCGTTTGTCT
SpyM3_1764	-	hypothetical protein	TTTTCCAATACATTAAAA
SpyM3_0019	purC	phosphoribosylaminoimidazole-succinocarboxamide synthase	CTTTCTTTCTGTTTTCAT
SpyM3_0791	-	ABC transporter ATP-binding protein	CTCTCTGTCATTTTTTCT
SpyM3_1078	kup	cation/potassium uptake protein	GTTTCAGTTATTTTGTTA
SpyM3_1336	-	hypothetical protein	CTCTCAAAAAATTTATAA
SpyM3_1493	-	esterase	TTTTCTATCCTTATATTG
SpyM3_1584	mutY	A/G-specific adenine glycosylase	ATTTCCTTTTCTTTTTCG
SpyM3_0243	-	hypothetical protein	TTTTCTGACGTTTTTTAA
SpyM3_1070	-	hypothetical protein	TTTTCTAAAAAATGATGT
SpyM3_0466	adcA	adhesion protein	TTTTCATGATTCCTCCTT
SpyM3_1613	udp	uridine phosphorylase	TTTTCATCTCTTTTTTGA
SpyM3_0909	-	hypothetical protein	TTCTCAAGGCCATTTTCT
SpyM3_1762	-	hypothetical protein	CTTTCTATGTTTTTCTTT
SpyM3_0583	-	hypothetical protein	TTTTAAAATAATTTTTAA
SpyM3_1373	priA	primosome assembly protein PriA	TTTTCCATTTGCTTCTCC
SpyM3_0362	ccpA	catabolite control protein	TTTTGAAAAAGTTTTCAA
SpyM3_1763	-	dipeptidase	ATTTCAAAACACTTCATA
SpyM3_1468	glpK	glycerol kinase	TTATCAAGAATTTTTAAA
SpyM3_1742	speB	pyrogenic exotoxin B	TTTTTATTCATTTTTTTT
SpyM3_0582	-	peptidoglycan hydrolase	TTTTTATACATTTTCTAT
SpyM3_1262	-	hypothetical protein	TTTTCAAAAATAAGTAGA
SpyM3_0331	-	hypothetical protein	CTTTCAAAAAAATGACAA
SpyM3_1475	nagA	N-acetylglucosamine-6-phosphate deacetylase	TTTTCCTCCCTTTTTTCC
SpyM3_1820	-	hypothetical protein	ATTTCATATATAATCCCC
SpyM3_0243	-	hypothetical protein	TTTGCATTTATTTTCTGA
SpyM3_1773	hutU	urocanate hydratase	TTTTTTAGACTTTTTTCG
SpyM3_1262	-	hypothetical protein	ATTTCCGTATATTTTATT
SpyM3_0243	-	hypothetical protein	CTCTCATTTATTTTTACT
SpyM3_1202	yesN	two-component response regulator	CTTTCTTTTATTATATCA
SpyM3_0608	rpiA	ribose-5-phosphate isomerase A	TTTTCATTAACAAGTTGG
SpyM3_0772	-	zinc-containing alcohol dehydrogenase	CTTTCTTAAACTATTATA
SpyM3_0745	-	two-component sensor histidine kinase	TTTGCTTACCTTTTTCCT
SpyM3_0981	malQ	4-alpha-glucanotransferase	TGTTCATGATTTTTCTCC
SpyM3_1462	tkt	transketolase	TTTTCTCTATTTTGCCAG
SpyM3_1358	-	ribosomal subunit interface protein	CTTTCATGAAAATTTGCA
SpyM3_0037	adh1	alcohol dehydrogenase	TTTTCAGGTTTCTGTTGA

## Sheet: MGAS6180 cre2
MGAS6180 ORF	Gene name	Encoded protein	cre2 sequence
M28_Spy1222	slaA	streptococcal phospholipase A2	TTTTCATAAATTTTCTCC
M28_Spy0697	-	hypothetical protein	TTTTCTGACATTTTTTCT
M28_Spy0502	-	PTS system, N-acetylgalactosamine-specific IIA component	TTTTCAAAAATCTTTTAA
M28_Spy0267	-	serine/threonine transporter SstT	TTTTCAGTCAATTTCTAT
M28_Spy1597	fba	fructose-bisphosphate aldolase	TTTTCCATAAATTTCTAG
M28_Spy0693	bcaT	branched-chain amino acid aminotransferase	TTTTCAATAATTTTCAAG
M28_Spy0622	carA	carbamoyl phosphate synthase small subunit	TTTTCCTACCTTTTCCTA
M28_Spy0811	-	Zn-dependent alcohol dehydrogenase and related dehydrogenase	TTTTCAATATTTTTTAAA
M28_Spy1520	-	Fe3+-siderophore transport protein	TTTTCAATCAACTTTCTA
M28_Spy0039	-	bifunctional acetaldehyde-CoA/alcohol dehydrogenase	TTTTCAAATTATTTCTGA
M28_Spy1748	groES	co-chaperonin GroES	TTTTCTTGACTATTTTTG
M28_Spy1085	-	MarR family transcriptional regulator	TTTTCTAGTATTTTTTGG
M28_Spy0885	xerS	site-specific tyrosine recombinase XerS	TTTTCAAGAAAATTACAG
M28_Spy0874	-	hypothetical protein	GTTTCATAAAGTTTTTCA
M28_Spy1740	-	translation initiation inhibitor	TTTTCTTAATATTTTATA
M28_Spy0491	-	HAD superfamily hydrolase	TTTTCCTTAAGTTTCCTT
M28_Spy0143	-	hypothetical protein	TTTTCACTATATTTCTCT
M28_Spy1064	-	PTS system, mannitol (cryptic)-specific IIA component	TTTTCAGGAAATATTTGG
M28_Spy1520	-	Fe3+-siderophore transport protein	CTTTCTAAAAATTTTTAT
M28_Spy1890	guaB	inosine 5'-monophosphate dehydrogenase	TTTTCTTTTATTTTTAGG
M28_Spy0658	-	5'-nucleotidase	CTTTCATATATTTTTTGT
M28_Spy0873	-	Mg2+/citrate complex secondary transporter	TTTTCAAATTGTTTTTTT
M28_Spy1740	-	translation initiation inhibitor	TTTTCATTGTTTTTCCTC
M28_Spy0040	adhA	alcohol dehydrogenase	GTTTCAGAAACTTTTCAG
M28_Spy0693	bcaT	branched-chain amino acid aminotransferase	TTTTCAAGTTTATTCTAC
M28_Spy0242	-	D-alanyl-D-alanine carboxypeptidase	TTTTCAAAAAAACTTCAC
M28_Spy1481	fabK	enoyl-ACP reductase	TTTTCATAATAACTTTCT
M28_Spy1432	-	sodium-dependent phosphate transporter	TTTTCCGATATTTTACAT
M28_Spy1895	-	ABC transporter permease	TTTTCATAAATTATATGG
M28_Spy1485	phaB	enoyl-CoA hydratase	TTTTCTGATAATTTATTT
M28_Spy0242	-	D-alanyl-D-alanine carboxypeptidase	TTTTCATTTTTATTTAAG
M28_Spy0346	-	hypothetical protein	TTTTCAAGTTCATTTTTT
M28_Spy1150	-	hypothetical protein	CTTTCTATATTTTTTCAT
M28_Spy0454	-	multidrug resistance protein B	CTTTCAGAGAATTTTTTG
M28_Spy0083	-	DNA binding protein	TTTTCAAAATACTTATGA
M28_Spy0331	-	permease	ATTTCAGTATTTTTTCTT
M28_Spy1112	gapN	NADP-dependent glyceraldehyde-3-phosphate dehydrogenase	TTTTCTGATATAATTCAA
M28_Spy1726	-	hypothetical protein	TTTTCATATTTTTTAAAA
M28_Spy1678	-	PTS system, glucose-specific IIABC component	TTTTCATTCTATCTCTCC
M28_Spy0873	-	Mg2+/citrate complex secondary transporter	TTTTCAAAATTAATTTTC
M28_Spy0281	-	cytoplasmic protein	TTTTCTAAATGTTTTAAT
M28_Spy1189	ftsA	cell division protein	TTTTCTGAATGATTCTGT
M28_Spy0105	sfb1	fibronectin binding protein 1	TTTTCAAAAACATTAATT
M28_Spy0328	lctO	L-lactate oxidase	TTCTCCTATATTTTTTAT
M28_Spy0026	purN	phosphoribosylglycinamide formyltransferase	TTTTCCTAGAAATTTAAT
M28_Spy0134	purA	adenylosuccinate synthetase	TTTTCTTTAAATATCAAG
M28_Spy1872	mnmA	tRNA-specific 2-thiouridylase MnmA	TTTTCTATCTTATTATTG
M28_Spy1863	-	phage protein	TTTTCCAAAAGTATTCTC
M28_Spy0910	pgmA	phosphoglucomutase	TTTACAAAACTTTTTCCA
M28_Spy0876	oadB	oxaloacetate decarboxylase beta chain	TTTTCTGTCTATTTATTC
M28_Spy1599	pyrG	CTP synthetase	TTTTCTAGAATAATGCCA
M28_Spy1688	-	cytoplasmic protein	TTTTCACTGTTATTTTTA
M28_Spy1816	argR2	arginine repressor ArgR	TTTTCAGCAATTTTTTAG
M28_Spy0503	idnO	gluconate 5-dehydrogenase	TTTTCATTAAAATGATTG
M28_Spy0802	murB	UDP-N-acetylenolpyruvoylglucosamine reductase	TTTTCTAAAATTTGATAT
M28_Spy0412	ccpA	catabolite control protein A	CTTTCAAAAAGTATTTTA
M28_Spy0872	citG	GntR family transcriptional regulator	TTTTCAGAACTCATCTAG
M28_Spy1688	-	cytoplasmic protein	GTTTCATGACTTATTTTA
M28_Spy1486	dnaJ	molecular chaperone DnaJ	CTTTCTTAAAATATTTTG
M28_Spy0903	-	glycine cleavage system H protein	TTTTCATTGTTTCTTTCC
M28_Spy0969	speC	exotoxin type C precursor	TTTTCATTTTTTCTCCTT
M28_Spy1648	-	polynucleotide phosphorylase	TTCTCCTTTTAATTTTCA
M28_Spy0766	-	NAD(P)H-dependent quinone reductase	CTTTCTGAAAGTTTCAAA
M28_Spy0683	pyrF	orotidine 5'-phosphate decarboxylase	CTTTCATAACTTATCCTT
M28_Spy1252	-	phage transcriptional regulator	TTCTCATTCCTTTTTATT
M28_Spy1189	ftsA	cell division protein	CTTTCCAAACTTTTGCTA
M28_Spy0521	-	high-affinity zinc uptake system protein ZnuA precursor	TTTTCCAAGTTTTTGTCT
M28_Spy0454	-	multidrug resistance protein B	GTTTCTGACAATTTTAAG
M28_Spy1481	fabK	enoyl-ACP reductase	TTCTCCTTATTTTTTATA
M28_Spy1419	-	translaldolase	TTTTCAAATCATCTACCT
M28_Spy0039	-	bifunctional acetaldehyde-CoA/alcohol dehydrogenase	ATTTCAGAAATAATTTGA
M28_Spy0141	-	hypothetical protein	CTTTCTTTGCCTTTTTCG
M28_Spy1885	hasB	UDP-glucose 6-dehydrogenase	TTTTCATAAAATTACTCC
M28_Spy0809	malP	malate-sodium symport	TTTTCAAGTTATTTAATT
M28_Spy1599	pyrG	CTP synthetase	CTTTCTTGTTAATTCCCT
M28_Spy0968	spd1	streptococcal phage DNase1	TTTTCTAGTTAATTATAT
M28_Spy0454	-	multidrug resistance protein B	TTTTCAAAAAATTCTCTG
M28_Spy0346	-	hypothetical protein	TTTTCTAATCATTTGATA
M28_Spy1450	-	esterase	TTCTCCTTATTATTATCA
M28_Spy0105	sfb1	fibronectin binding protein 1	TTTTGATTATATTTTTCA
M28_Spy1520	-	Fe3+-siderophore transport protein	TATTCATAAAAATTTTTA
M28_Spy0411	pepQ	Xaa-Pro dipeptidase	TTTTGAAAACTTTTTCAA
M28_Spy0412	ccpA	catabolite control protein A	TTTTGAAAACTTTTTCAA
M28_Spy1429	-	hypothetical protein	TTTTCAATAATAGTTTCT
M28_Spy1554	recD	exodeoxyribonuclease V subunit alpha	TTTTCAGTTATCTTGTAT
M28_Spy0084	comYA	ComG operon protein 1	TTTTCTTTTAACTTATTT
M28_Spy0885	xerS	site-specific tyrosine recombinase XerS	TTTTCTTGAAAAATATTT
M28_Spy1079	-	site-specific recombinase	ATTTCAAGTATATTATAA
M28_Spy1746	-	MutR family transcriptional regulator	TTTTCCAATACATTAAAA
M28_Spy0502	-	PTS system, N-acetylgalactosamine-specific IIA component	TTGTCAATACTTTTTTTA
M28_Spy0014	-	amino acid permease	TTTTCTTTATTACTTAAA
M28_Spy0829	proV	glycine betaine transport ATP-binding protein	CTCTCTGTCATTTTTTCT
M28_Spy1593	-	membrane protease	TTTTCTAGGTTTTGTCAA
M28_Spy0693	bcaT	branched-chain amino acid aminotransferase	TTTGCATTAATATTCTAA
M28_Spy1159	pyrD	dihydroorotate dehydrogenase	TTTTCACAAAAATGTAAA
M28_Spy1544	mutY	A/G-specific adenine glycosylase	ATTTCCTTTTCTTTTTCG
M28_Spy0103	hslO	Hsp33-like chaperonin	TTCTCTGGGATTTTTTAC
M28_Spy1138	-	hypothetical protein	TTTTCTAAAAAATGATGT
M28_Spy0521	-	high-affinity zinc uptake system protein ZnuA precursor	TTTTCATGATTCCTCCTT
M28_Spy1577	-	NAD(FAD)-utilizing dehydrogenase	TTTTCTAGCTTTTTGATG
M28_Spy1838	-	phage protein	TTCTCTTGTAAATTTAAA
M28_Spy0338	-	hypothetical protein	TTTTCTAATCATTTGATG
M28_Spy0341	-	hypothetical protein	TTTTCTAATCATTTGATG
M28_Spy1098	grab	protein G-related alpha 2M-binding protein	TTTTCCCATTGTTTCTCC
M28_Spy1580	udp	uridine phosphorylase	TTTTCATCTCTTTTTTGA
M28_Spy0768	trmE	tRNA modification GTPase TrmE	TTTACATTTATTTTTTTA
M28_Spy0957	-	PhnA	TTCTCAAGGCCATTTTCT
M28_Spy0895	-	pyridoxamine kinase	TTTTCTTACAATAGTTAT
M28_Spy0411	pepQ	Xaa-Pro dipeptidase	TTTTGAAAAAGTTTTCAA
M28_Spy0412	ccpA	catabolite control protein A	TTTTGAAAAAGTTTTCAA
M28_Spy1718	prsA	foldase PrsA	TTCTCATTAATAATTACT
M28_Spy1151	murF	UDP-N-acetylmuramoylalanine-D-glutamyl-lysine--D-alanyl-D-alanine ligase	ATTTCATTTTGTTTTCTT
M28_Spy0189	-	MarR family transcriptional regulator	TTTTCTTTAATAGTTTCT
M28_Spy1743	-	hypothetical protein	ATTTCAAAACACTTCATA
M28_Spy1744	-	dipeptidase B	ATTTCAAAACACTTCATA
M28_Spy0937	-	type I restriction-modification system specificity subunit	CTTTCTATTAAATTATAG
M28_Spy0942	-	NAD-dependent K+ or Na+ uptake system component	CTTTCTAACAATTTGAAA
M28_Spy1424	glpK	glycerol kinase	TTATCAAGAATTTTTAAA
M28_Spy1560	-	hypothetical protein	CTTTCATGCAATATTAAT
M28_Spy0895	-	pyridoxamine kinase	GTTTCATAGCTATTACCT
M28_Spy0884	-	hypothetical protein	TTTTCCTTGAATTGATCT
M28_Spy1222	slaA	streptococcal phospholipase A2	TTCTCCAACTATTTTAAT
M28_Spy1716	sof	serum opacity factor	CTTTCATTATTATGTCAT
M28_Spy1789	-	DNA integration/recombination/invertion protein	TTTTCTTTTATAATATTT
M28_Spy1755	hutU	urocanate hydratase	TTTTTTAGACTTTTTTCG
M28_Spy0831	guaC	guanosine 5'-monophosphate oxidoreductase	TTTTCTTAATCTATGTTA
M28_Spy0407	-	permease	CTTTCCTTAACACTTTAA
M28_Spy0671	clpX	ATP-dependent protease ATP-binding subunit ClpX	TTCTCTTATCTTTTACTG
M28_Spy0675	rpiA	ribose-5-phosphate isomerase A	TTTTCATTAACAAGTTGG
M28_Spy0811	-	Zn-dependent alcohol dehydrogenase and related dehydrogenase	CTTTCTTAAACTATTATA
M28_Spy0761	-	two-component sensor kinase	TTTGCTTACCTTTTTCCT
M28_Spy0892	-	UDP-N-acetylmuramoylpentapeptide-lysine N(6)-alanyltransferase	GTTTCCCTATTTTTTTAT
M28_Spy1385	atoB	acetyl-CoA acetyltransferase	TTTTCTTGTTATCTTAGA
M28_Spy1139	sodA	superoxide dismutase	TTTTCCTGTCCTCTTTTC
M28_Spy1366	-	ribosome-associated factor Y	CTTTCATGAAAATTTGCA
M28_Spy1576	-	hypothetical protein	TTTTTAAAAAATTTCAAA
M28_Spy0040	adhA	alcohol dehydrogenase	TTTTCAGGTTTCTGTTGA
M28_Spy1093	-	3-phosphoshikimate 1-carboxyvinyltransferase	TTTTCTTGCTTCATTTTT
