# Supplementary material for: A Multi-Serotype Approach Clarifies the Catabolite Control Protein A Regulon in the Major Human Pathogen Group A Streptococcus
Source: Sci Rep. 2016 Sep 1;6:32442. doi: 10.1038/srep32442 (PMC5007534; doi:10.1038/srep32442)
Supplement: Supplementary Table S5 [file srep32442-s5.xls]

## Sheet: Sheet1
	Description	Source/Target
Strains
MGAS2221	Clinincal isolate, serotype M1	Lab stock
2221DccpA	ccpA deletion in MGAS2221	1
Comp2221DccpA	Complemented ccpA deletion strain	1
MGAS10870	Sequenced serotype M3 strain	Lab Stock
10870DccpA	ccpA deletion in MGAS10870	This study
Comp10870DccpA	Complemented ccpA deletion strain	This study
MGAS6180	Sequenced serotype M28 strain	Lab Stock
6180DccpA	ccpA deletion in MGAS6180	This study
Comp6180DccpA	Complemented ccpA deletion strain	This study
Plasmids
pDC123	Chloramphenicol resistance vector	15
pDCccpA2221	pDC123 expressing ccpA from MGAS2221	1
pDCccpA10870	pDC123 expressing ccpA from MGAS10870	This study
pDCccpA6180	pDC123 expressing ccpA from MGAS6180	This study
Primers/Probes	5’ ® 3’
ccpA-A	GGG ATT GGC TGC ATT ATT TC	5’ primer for 5’ region of ccpA
ccpA-B	GTT ATA GTT ATT ATA ACA TGT ATT CTT CAC GGG CAA CAT CAT AA	3’ primer for 5’ region of ccpA with spc sequence overlap
ccpA-C	CTA TTT AAA TAA CAG ATT AAA AAA ATT ATA AAA ACG TGG GAC AAC TAA GTA ACT G	5’ primer for 3’ region of ccpA with spc sequence overlap
ccpA-D	GAT TTT TCG GGT GGT TAC CA	3’ primer for 3’ region of ccpA
ccpA-spcF	TTA TGA TGT TGC CCG TGA AGA ATA CAT GTT ATA ATA ACT ATA AC	5’ primer for spc along with ccpA overlap sequence
ccpA-spcR	CAG TTA CTT AGT TGT CCC ACG TTT TTA TAA TTT TTT TAA TCT GTT ATT TAA ATA G	3’ primer for spc along with ccpA overlap sequence
ccpA-XmaI-comp	ATA TCC CGG GCA AGA TAC AAA CGT ATT TG	5’ ccpA primer for complementation
ccpA-EcoRI-comp	CGA GGA ATT CAG ATG GTG CTC ATA ATT C	3’ ccpA primer for complementation
tufA QRT 5’	CAA CTC GTC ACT ATG CGC ACA T	5’ primer for tufA QRT-PCR
tufA QRT 3’	GAG CGG CAC CAG TGA TCA T	3’ primer for tufA QRT-PCR
tufA probe	CTC CAG GAC ACG CGG ACT ACG TTA AAA A	Probe for tufA QRT-PCR
spyCEP QRT 5’	AAG GAG CTT GGG ACA AGG GAT A	5’ primer for spyCEP QRT-PCR
spyCEP QRT 3’	TGA TGG GCC GGA TCG A	3’ primer for spyCEP QRT-PCR
spyCEP probe	AAG GAG CTT GGG ACA AGG GAT A	Probe for spyCEP QRT-PCR
sagA QRT 5’	TTG CTC CTG GAG GCT GCT	5’ primer for sagA QRT-PCR
sagA QRT 3’	CTT CCG CTA CCA CCT TGA GAA T	3’ primer for sagA QRT-PCR
sagA probe	ACC ACT TCC AGT AGC AAT TGA GAA GCA ACA AG	Probe for sagA QRT-PCR
endoS QRT 5’	AAA GTG ATT GTT GGT GAC GAA AAA	5’ primer for endoS QRT-PCR
endoS QRT 3’	GAT CAG CAC TTC CTC CAA TAA CTG T	3’ primer for endoS QRT-PCR
endoS probe	GCG CCT TCT GCC AAA TTA ACC ATC ATG	Probe for endoS QRT-PCR
